# Supplementary material for: A Novel Mutation in the INSR Gene Causes Severe Insulin Resistance and Rabson–Mendenhall Syndrome in a Paraguayan Patient
Source: Int J Mol Sci. 2024 Mar 8;25(6):3143. doi: 10.3390/ijms25063143 (PMC10970221; doi:10.3390/ijms25063143)
Supplement: Supplementary file 1 [file ijms-25-03143-s001.zip]

Archive with 1 entries (1 files):
- ijms-2733429R4-suplemmentarymaterial.pdf
